# Supplementary material for: Effectiveness of Body Weight-Supported Gait Training on Gait and Balance for Motor-Incomplete Spinal Cord Injuries: A Systematic Review with Meta-Analysis
Source: J Clin Med. 2024 Feb 15;13(4):1105. doi: 10.3390/jcm13041105 (PMC10888564; doi:10.3390/jcm13041105)
Supplement: Supplementary file 1 [file jcm-13-01105-s001.zip]

Archive with 1 entries (1 files):
- jcm-2841441-supplementary.pdf
